# Supplementary material for: Cardiac Cell Patterning on Customized Microelectrode Arrays for Electrophysiological Recordings
Source: Micromachines (Basel). 2021 Oct 31;12(11):1351. doi: 10.3390/mi12111351 (PMC8619285; doi:10.3390/mi12111351)
Supplement: Supplementary file 1 [file micromachines-12-01351-s001.zip]

Archive with 1 entries (1 files):
- micromachines-1413608-supplementary.mp4
